# Supplementary material for: Synergistic Effects of Flower Color and Mechanical Barriers on Pollinator Selection Within the Papilionoideae of Fabaceae
Source: Plants (Basel). 2025 May 22;14(11):1568. doi: 10.3390/plants14111568 (PMC12157013; doi:10.3390/plants14111568)
Supplement: Supplementary file 1 [file plants-14-01568-s001.zip]

Archive with 1 entries (1 files):
- plants-3606564-supplementary.pdf
